# Supplementary material for: The Impact of Integrating 3D-Printed Phantom Heads of Newborns with Cleft Lip and Palate into an Undergraduate Orthodontic Curriculum: A Comparison of Learning Outcomes and Student Perception
Source: Dent J (Basel). 2025 Jul 16;13(7):323. doi: 10.3390/dj13070323 (PMC12293818; doi:10.3390/dj13070323)
Supplement: Supplementary file 1 [file dentistry-13-00323-s001.zip]

Archive with 1 entries (1 files):
- dentistry-3689293-supplementary.pdf
